# Supplementary material for: Non-tuberculous mycobacteria isolates from patients with chronic pulmonary disease and no epidemiological relationship show sequence clusters through whole-genome sequencing
Source: Front Microbiol. 2025 Mar 11;16:1549030. doi: 10.3389/fmicb.2025.1549030 (PMC11933053; doi:10.3389/fmicb.2025.1549030)
Supplement: Supplementary file 1 [file Table_1.xlsx]

## Sheet: metadata
Isolate	Sample	Result orthoANI	ANI_support_%	Result pubMLST	Support_MLST	Result Roary	Final Result	Collection date	Source	Hospital Department	SNV threshold Cluster	rPinecone Cluster	ST	SRA Accession number
D53BK	BCN_01	M. intracellulare subsp. chimaera	99.8733	M. intracellulare	1	M. intracellulare subsp. chimaera	M. intracellulare subsp. chimaera	2014-02-19	Sputum	Pneumology	I	Chim 1	81	SRR16930379
D52BK	BCN_02	M. avium subsp. hominissuis strain A5	98.6814	M. avium	1	M. avium subsp. avium	M. avium subsp. avium	2013-09-23	Sputum	Infectious Diseases	VI	Mav 1		SRR16930378
D57BK	BCN_03	M. intracellulare subsp. intracellulare	98.9939	M. intracellulare	1	M. intracellulare subsp. intracellulare	M. intracellulare subsp. intracellulare	2015-02-18	Sputum	Pneumology			750	SRR16930411
D88BK	BCN_05	M. avium subsp. avium	99.1119	M. avium	1	M. avium subsp. avium	M. avium subsp. avium	2018-08-08	Parotid Tissue	Surgery			101	SRR16930400
D85BK	BCN_08	MOTT_36_Y	98.9368	M. intracellulare	1	M. intracellulare sp.	M. intracellulare sp.	2018-01-09	Sputum	Emergencies				SRR16930389
D61BK	BCN_10_1	M. intracellulare subsp. intracellulare	99.9814	M. intracellulare	1	M. intracellulare subsp. intracellulare	M. intracellulare subsp. intracellulare	2016-02-25	Sputum	Pneumology	IV	Mint 2	114	SRR16930384
D73BK	BCN_10_2	M. intracellulare subsp. intracellulare	99.986	M. intracellulare	1	N/A	M. intracellulare subsp. intracellulare	2017-09-17	Sputum	Emergencies	IV	Mint 2	114	SRR16930383
D86BK	BCN_11_1	M. avium subsp. avium	99.1734	M. avium	1	M. avium subsp. avium	M. avium subsp. avium	2018-06-19	Bronchoalveolar Lavage	Pneumology	VIII	Mav 2	520	SRR16930382
D98BK	BCN_11_2	M. avium subsp. avium	99.2121	M. avium	1	N/A	M. avium subsp. avium	2019-02-18	Sputum	Pneumology	VIII	Mav 2	520	SRR16930381
D63BK	BCN_12	M. avium subsp. avium	98.9399	M. avium	1	M. avium subsp. avium	M. avium subsp. avium	2016-06-08	Bronchoalveolar Lavage	Pneumology			202	SRR16930380
D81BK	BCN_13_1	M. intracellulare subsp. chimaera	99.2811	M. intracellulare; M. avium	55.00%; 44.00%	N/A	Mixed sample	2018-03-16	Sputum	Pneumology				SRR16930375
D93BK	BCN_13_2	M. intracellulare subsp. chimaera	99.3828	M. intracellulare; Brevundimonas aurantiaca	82.00%; 2.00%	N/A	Contamination	2018-10-24	Sputum	Pneumology				SRR16930374
D65BK	BCN_14	M. intracellulare subsp. intracellulare	99.0211	M. intracellulare	1	M. intracellulare subsp. intracellulare	M. intracellulare subsp. intracellulare	2016-07-22	Sputum	Pneumology (External)			750	SRR16930377
D92BK	BCN_15	M. intracellulare subsp. intracellulare	99.6897	M. intracellulare	1	M. intracellulare subsp. intracellulare	M. intracellulare subsp. intracellulare	2018-11-06	Sputum	Dermatology			114	SRR16930376
D71BK	BCN_17	M. avium subsp. avium	99.2582	M. avium	1	M. avium subsp. avium	M. avium subsp. avium	2017-08-04	Bronchoalveolar Lavage	Pneumology			175	SRR16930419
D95BK	BCN_18	M. intracellulare subsp. chimaera	99.8187	M. intracellulare	1	M. intracellulare subsp. chimaera	M. intracellulare subsp. chimaera	2018-09-19	Bronchial aspirate	Pneumology			81	SRR16930418
D80BK	BCN_19_1	M. intracellulare subsp. chimaera	99.8681	M. intracellulare	1	M. intracellulare subsp. chimaera	M. intracellulare subsp. chimaera	2018-02-28	Bronchial aspirate	Pneumology	II	Chim 2	81	SRR16930417
D91BK	BCN_19_2	M. intracellulare subsp. chimaera	99.8428	M. intracellulare	1	N/A	M. intracellulare subsp. chimaera	2018-10-18	Sputum	Pneumology	II	Chim 2	81	SRR16930416
D51BK	BCN_21	M. paraintracellulare	99.2751	M. paraintracellulare	1	M. paraintracellulare	M. paraintracellulare	2013-09-20	Sputum	Oncología				SRR16930415
D87BK	BCN_22_1	M. intracellulare subsp. chimaera	99.8439	M. intracellulare	1	M. intracellulare subsp. chimaera	M. intracellulare subsp. chimaera	2018-07-16	Sputum	Pneumology				SRR16930414
D94BK	BCN_22_2	M. intracellulare subsp. intracellulare	99.7099	M. intracellulare	1	M. intracellulare subsp. intracellulare	M. intracellulare subsp. intracellulare	2018-12-10	Sputum	Pneumology			114	SRR16930413
D90BK	BCN_23	M. intracellulare subsp. chimaera	99.8739	M. intracellulare	1	M. intracellulare subsp. chimaera	M. intracellulare subsp. chimaera	2018-09-12	Bronchial aspirate	Pneumology			81	SRR16930412
D59BK	BCN_24	M. intracellulare subsp. chimaera	99.6685	M. intracellulare	1	M. intracellulare subsp. chimaera	M. intracellulare subsp. chimaera	2016-01-07	Sputum	Oncology			81	SRR16930410
D75BK	BCN_26_1	M. intracellulare subsp. intracellulare	99.1016	M. intracellulare	1	M. intracellulare subsp. intracellulare	M. intracellulare subsp. intracellulare	2017-09-27	Bronchial aspirate	Neumoloía	V	Mint 3	210	SRR16930409
D99BK	BCN_26_2	M. intracellulare subsp. intracellulare	99.1162	M. intracellulare	1	N/A	M. intracellulare subsp. intracellulare	2019-04-11	Sputum	Pneumology	V	Mint 3	210	SRR16930408
D111BK	BCN_27_1	M. intracellulare subsp. intracellulare	98.3851	M. intracellulare; M. paraintracellulare	93.00%; 6.00%	M. intracellulare sp.	M. intracellulare sp.	2018-01-16	Sputum	Pneumology				SRR16930407
D97BK	BCN_27_2	M. paraintracellulare	98.4249	M. intracellulare; M. paraintracellulare	93.00%; 6.00%	N/A	M. intracellulare sp.	2018-12-03	Sputum	Pneumology				SRR16930406
D70BK	BCN_28	M. avium subsp. avium	98.8191	M. avium	1	M. avium subsp. avium	M. avium subsp. avium	2017-04-12	Sputum	Pneumology				SRR16930405
D72BK	BCN_30_1	M. avium subsp. avium	98.9538	M. avium	1	M. avium subsp. avium	M. avium subsp. avium	2017-09-18	Sputum	Infectious Diseases	VII	Mav 3	202	SRR16930404
D84BK	BCN_30_2	M. avium subsp. avium	98.9543	M. avium	1	N/A	M. avium subsp. avium	2018-05-24	Sputum	Infectious Diseases	VII	Mav 3	202	SRR16930403
D66BK	BCN_32_1	M. avium subsp. avium	99.0296	M. avium	1	M. avium subsp. avium	M. avium subsp. avium	2016-10-28	Bronchoalveolar Lavage	Pneumology (External)				SRR16930402
D89BK	BCN_32_2	M. intracellulare subsp. intracellulare	99.4861	M. intracellulare	1	M. intracellulare subsp. intracellulare	M. intracellulare subsp. intracellulare	2018-07-24	Sputum	Pneumology (External)	III	Mint 1	59	SRR16930401
D58BK	BCN_33	M. intracellulare subsp. chimaera	99.8675	M. intracellulare	1	M. intracellulare subsp. chimaera	M. intracellulare subsp. chimaera	2015-04-14	Bronchoalveolar Lavage	Pneumology	I	Chim 1	81	SRR16930399
D67BK	BCN_34	M. avium subsp. avium	99.3931	Mycobacterium	1	M. avium subsp. avium	M. avium subsp. avium	2016-09-28	Sputum	Pneumology			9	SRR16930398
D62BK	BCN_35	M. avium subsp. avium	99.3552	M. avium; Pantoea	75.00%; 25.00%	N/A	Contamination	2016-03-03	Sputum	Emergencies				SRR16930386
D77BK	BCN_36	M. intracellulare subsp. chimaera	99.8645	M. intracellulare; Pantoea brenneri	50.00% 49.00%%	N/A	Contamination	2017-11-06	Sputum	Pneumology				SRR16930385
D56BK	BCN_38	M. intracellulare subsp. intracellulare	99.4807	M. intracellulare	1	M. intracellulare subsp. intracellulare	M. intracellulare subsp. intracellulare	2014-11-05	Sputum	Infectious Diseases	III	Mint 1	59	SRR16930397
D64BK	BCN_39	M. intracellulare subsp. intracellulare	99.4218	M. intracellulare	1	M. intracellulare subsp. intracellulare	M. intracellulare subsp. intracellulare	2016-05-19	Sputum	Psichiatry			169	SRR16930396
D101BK	BCN_40_1	MOTT_36_Y	98.7869	M. intracellulare	1	M. intracellulare sp.	M. intracellulare sp.	2019-09-26	Sputum	Pneumology				SRR16930395
D106BK	BCN_40_2	M. avium subsp. avium	98.96	M. avium	1	M. avium subsp. avium	M. avium subsp. avium	2019-05-15	Bronchial aspirate	Pneumology			79	SRR16930394
D105BK	BCN_43	M. intracellulare subsp. intracellulare	99.3642	M. intracellulare	1	M. intracellulare subsp. intracellulare	M. intracellulare subsp. intracellulare	2018-11-30	Sputum	Pneumology				SRR16930393
D107BK	BCN_45	M. avium subsp. avium	98.9112	M. avium	1	M. avium subsp. avium	M. avium subsp. avium	2019-05-15	Sputum	Home hospitalization			239	SRR16930392
D108BK	BCN_46_1	M. avium subsp. avium	98.8143	M. avium	1	M. avium subsp. avium	M. avium subsp. avium	2017-07-14	Sputum	Pneumology	VI	Mav 1	785	SRR16930391
D110BK	BCN_46_2	M. avium subsp. avium	98.816	M. avium	1	N/A	M. avium subsp. avium	2019-10-14	Sputum	Pneumology	VI	Mav 1	785	SRR16930390
D109BK	BCN_47	M. intracellulare subsp. intracellulare	99.9882	M. intracellulare	1	M. intracellulare subsp. intracellulare	M. intracellulare subsp. intracellulare	2016-11-21	Sputum	Pneumology		Mint 2	114	SRR16930388
D112BK	BCN_50	M. intracellulare subsp. chimaera	99.8681	M. intracellulare	1	M. intracellulare subsp. chimaera	M. intracellulare subsp. chimaera	2020-04-15	Sputum	Pneumology			81	SRR16930387

## Sheet: WGS stats
n	Isolate	Genome Coverage	Average Genome Coverage	Total trimmed reads1	Total trimmed reads2	Total reads mapped to de novo assembly (%)	Breadth of coverage (10X)	Sample	SRA Accession number
1	D53BK	256	228.399	4831214	4832592	9681625 (99.90%)	99.9926	BCN_01	SRR16930379
2	D52BK	376	285.686	5397528	5405550	10793420 (99.56%)	99.99	BCN_02	SRR16930378
3	D57BK	286	221.17	4284117	4291623	8587336 (99.77%)	99.9991	BCN_03	SRR16930411
4	D88BK	158	123.384	2316843	2318997	4617760 (99.06%)	99.9207	BCN_05	SRR16930400
5	D85BK	288	222.185	4647671	4653570	9311221 (99.76%)	99.997	BCN_08	SRR16930389
6	D61BK	394	303.029	5826900	5834702	11671920 (99.86%)	99.9997	BCN_10_1	SRR16930384
7	D73BK	351	271.72	5246911	5254006	10509386 (99.83%)	99.9958	BCN_10_2	SRR16930383
8	D86BK	345	294.547	5438354	5439509	10897452 (99.64%)	99.9978	BCN_11_1	SRR16930382
9	D98BK	356	272.442	4894596	4901415	9816176 (99.53%)	100	BCN_11_2	SRR16930381
10	D63BK	320	242.602	4594758	4603504	9193293 (99.45%)	99.9779	BCN_12	SRR16930380
11	D81BK			6394777	6394777			BCN_13_1	SRR16930375
12	D93BK			3507696	3507696			BCN_13_2	SRR16930374
13	D65BK	294	226.203	4299122	4305738	8618157 (99.75%)	99.9958	BCN_14	SRR16930377
14	D92BK	294	228.387	4464563	4470369	8949357 (99.83%)	99.9958	BCN_15	SRR16930376
15	D71BK	314	237.808	4282592	4286517	8544795 (99.26%)	99.9077	BCN_17	SRR16930419
16	D95BK	221	196.438	4285520	4286408	8592417 (99.88%)	100	BCN_18	SRR16930418
17	D80BK	132	116.829	2533407	2533597	4992786 (98.19%)	99.9785	BCN_19_1	SRR16930417
18	D91BK	114	103.127	2211764	2212036	4432235 (99.83%)	99.924	BCN_19_2	SRR16930416
19	D51BK	277	215.456	4541140	4547409	9098764 (99.79%)	99.9869	BCN_21	SRR16930415
20	D87BK	306	258.21	5449272	5450120	10922667 (99.89%)	99.9906	BCN_22_1	SRR16930414
21	D94BK	318	246.748	4729093	4735453	9473596 (99.82%)	100	BCN_22_2	SRR16930413
22	D90BK	342	289.228	6260918	6261490	12385841 (98.48%)	100	BCN_23	SRR16930412
23	D59BK	194	172.238	3796539	3796999	7616128 (99.93%)	100	BCN_24	SRR16930410
24	D75BK	304	237.496	4562706	4568744	9135888 (99.79%)	99.9888	BCN_26_1	SRR16930409
25	D99BK	192	150.998	2846495	2849554	5693222 (99.69%)	99.9844	BCN_26_2	SRR16930408
26	D111BK	343	266.127	5352590	5354702	10690281 (99.48%)	99.9903	BCN_27_1	SRR16930407
27	D97BK	345	268.794	5378063	5384922	10734911 (99.42%)	99.9991	BCN_27_2	SRR16930406
28	D70BK	318	278.807	5346042	5347220	10709939 (99.75%)	99.9674	BCN_28	SRR16930405
29	D72BK	358	263.96	4973816	4982658	9953405 (99.45%)	99.9773	BCN_30_1	SRR16930404
30	D84BK	302	262.721	4962326	4963383	9934036 (99.59%)	99.9921	BCN_30_2	SRR16930403
31	D66BK	272	239.286	4440157	4441010	8904217 (99.83%)	99.9994	BCN_32_1	SRR16930402
32	D89BK	291	225.143	4618884	4625192	9256881 (99.78%)	99.9966	BCN_32_2	SRR16930401
33	D58BK	246	215.139	4531787	4533231	9086086 (99.90%)	99.9915	BCN_33	SRR16930399
34	D67BK	383	283.676	5276468	5282462	10457735 (98.58%)	99.9978	BCN_34	SRR16930398
35	D62BK			5477085	5477085			BCN_35	SRR16930386
36	D77BK			7427442	7427442			BCN_36	SRR16930385
37	D56BK	233	202.787	4152770	4153349	8322123 (99.94%)	99.999	BCN_38	SRR16930397
38	D64BK	357	313.011	6104446	6106042	12225577 (99.94%)	99.9971	BCN_39	SRR16930396
39	D101BK	366	281.287	5737618	5740124	11509009 (99.84%)	99.9879	BCN_40_1	SRR16930395
40	D106BK	442	330.53	6411716	6415008	12859231 (99.58%)	100	BCN_40_2	SRR16930394
41	D105BK	449	338.688	6675540	6678510	13391225 (99.90%)	99.9999	BCN_43	SRR16930393
42	D107BK	463	351.426	6707363	6710605	13402417 (99.48%)	99.9944	BCN_45	SRR16930392
43	D108BK	450	340.589	6485722	6488427	12983001 (99.60%)	99.9953	BCN_46_1	SRR16930391
44	D110BK	405	308.41	5871933	5873024	11737818 (99.50%)	99.9059	BCN_46_2	SRR16930390
45	D109BK	423	324.699	6307690	6310550	12642272 (99.94%)	99.9983	BCN_47	SRR16930388
46	D112BK	291	256.518	5635777	5636052	11298971 (99.88%)	99.9912	BCN_50	SRR16930387
To do these statistics we map2reference the reads to the de novo assembly of each sample.
