# Supplementary material for: Non-tuberculous mycobacteria isolates from patients with chronic pulmonary disease and no epidemiological relationship show sequence clusters through whole-genome sequencing
Source: Front Microbiol. 2025 Mar 11;16:1549030. doi: 10.3389/fmicb.2025.1549030 (PMC11933053; doi:10.3389/fmicb.2025.1549030)
Supplement: Supplementary file 2 [file Table_2.xlsx]

## Sheet: type_strains_information
Type Strain	NCBI Accession Number	Reference	Usage
Mycobacterium avium subsp. paratuberculosis	CP022095.2	DSM 44133	Roary
Mycobacterium avium subsp. silvaticum	AUZQ00000000.1	ATCC 49884	Roary
Mycobacterium avium subsp. avium (bucherdurhonense)	NZ_MVHL00000000.1	DSM 45439	Roary
Mycobacterium avium subsp. avium	CP018363.1	DSM 44156	Roary
Mycobacterium marseillense	NZ_CP023147.1, NZ_CP023148.1	FLAC0026	Roary
Mycobacterium intracellulare subsp. intracellulare	CP003322.1	ATCC 13950	Roary
Mycobacterium paraintracellulare	NC_016948.1	MOTT-64	Roary
Mycobacterium intracellulare indicus pranii	NC_018612.1	MTCC 9506	Roary
Mycobacterium intracellulare subsp. yongonense	NC_021715.1	05-1390	Roary
Mycobacterium intracellulare subsp. chimaera	NZ_CP015278.1, NZ_CP015279.1, NZ_CP015280.1	DSM 44623	Roary
Mycobacterium parascrofulaceum	GG770553.1 – GG770676.1	ATCC BAA-614	Roary
Mycobacterium avium subsp. hominissuis	CP018363.1	H87	Roary
Mycobacterium sp. MOTT36Y	NC_017904	MOTT36Y
